# Supplementary material for: Health and economic impact of caregiving on informal caregivers of people with chronic diseases in sub-Saharan Africa: A systematic review
Source: PLOS Glob Public Health. 2024 Dec 31;4(12):e0004061. doi: 10.1371/journal.pgph.0004061 (PMC11687699; doi:10.1371/journal.pgph.0004061)
Supplement: S2 Table — (XLSX) [file pgph.0004061.s004.xlsx]

## Sheet: Multiple Diseases(12)
	S2 Table. Table showing all studies identified in the literature search
	Article	Year	Decision	Reason for Exclusion	Authors	Link 1	Alternative link
1	Caregiver burden among poor caregivers of patients with cancer in an urban African setting	2011	INCLUDE	N/A	Yusuf, et al. 2011	10.1002/pon.1814
2	Depression and its associated factors among primary caregivers of adult cancer patients at Northwest Amhara Regional States Referrals Hospitals oncology treatment units, Northwest Ethiopia, 2021	2022	INCLUDE	N/A	Wassie, et al. 2021	10.1186/s12888-022-04182-w
3	Challenges for health care providers, parents and patients who face a child hood cancer diagnosis in Zambia	2018	INCLUDE	N/A	Walubita, et al. 2018	10.1186/s12913-018-3127-5
4	Musculoskeletal Symptoms among Family Caregivers of Community-Dwelling Stroke Survivors in Nigeria	2018	INCLUDE	N/A	Vincent-Onabajo, et al. 2018	10.15171/jcs.2018.010
5	Caregiver experiences and perceptions of stroke	2008	INCLUDE	N/A	Thomas, et al. 2008	10.4102/hsag.v13i1.255
6	The lived experience of family caregivers providing care to a parent who has had a stroke in Cameroon : An interpretative phenomenological analysis	2020	INCLUDE	N/A	Tchokote. 2020	10.3917/rsi.140.0097
7	The perceived burden of care among caregivers of survivors of cerebrovascular accident following discharge from a private rehabilitation unit	2019	INCLUDE	N/A	Serfontein, et al. 2019	10.17159/2310-3833/2019/vol49n2a5
8	Surviving a stroke in South Africa: outcomes of home-based care in a low-resource rural setting	2019	INCLUDE	N/A	Scheffler, et al. 2019	10.1080/10749357.2019.1623473
9	"I always find myself very tired and exhausted": The physical impact of caring; a descriptive phenomenological study of the experiences of prostate cancer caregivers in Cape Coast, Ghana	2022	INCLUDE	N/A	Owoo et al, 2022	10.1371/journal.pone.0268627
10	Challenges encountered by family caregivers of prostate cancer patients in Cape Coast, Ghana: a descriptive phenomenological study	2022	INCLUDE	N/A	Owoo et al, 2022	10.1186/s12904-022-00993-6
11	Burden of Care and Perceived Psycho-Social Outcomes among Family Caregivers of Patients Living with Cancer	2021	INCLUDE	N/A	Onyeneho et al, 2021	10.4103/2347-5625.308678
12	Care Burden Correlates with Depression among Informal Caregivers of Stroke Patients: A Cross Sectional Study in Lagos, Nigeria	2020	INCLUDE	N/A	Okeke et al, 2020	https://www.researchgate.net/publication/344209776_Care_Burden_Correlates_with_Depression_among_Informal_Caregivers_of_Stroke_Patients_A_Cross_Sectional_Study_in_Lagos_Nigeria
13	The psychosocial burden of caring for some Nigerian women with breast cancer and cervical cancer	1999	INCLUDE	N/A	Ohaeri et al, 1999	10.1016/S0277-9536(99)00223-3
14	Burden of Care and Psychological Distress in Primary Caregivers of Patients with Type -2 Diabetes Mellitus in A Tertiary Hospital in Nigeria	2019	INCLUDE	N/A	Ogunmodede et al, 2019	10.4314/ejhs.v29i6.6
15	Assessment of role strain among family caregivers of adult patients with cancer at a national referral hospital in Kenya	2021	INCLUDE	N/A	Muriuki, et al 2021	10.1002/pon.5868
16	The other untold burden of cancer in sub-Saharan Africa: Anxiety and depressive symptoms among family caregivers of adult cancer patients	2019	INCLUDE	N/A	Muliira, et al. 2019	10.1016/j.ijans.2019.100166
17	Family caregivers' perceptions and experiences regarding caring for older adults with chronic diseases	2016	INCLUDE	N/A	Mthembu, et al. 2016	10.17159/2310-3833/2016/v46n1a15
18	The social burden experienced by families caring for members living with cancer in KwaZulu-Natal, South Africa	2021	INCLUDE	N/A	Mlaba et al, 2021	10.4102/phcfm.v13i1.2955
19	Family caregivers' perspectives of the economic burden imposed through caring for family members with cancer in KwaZulu-Natal, South Africa	2019	INCLUDE	N/A	Mlaba et al, 2019	10.21203/rs.2.16015/v1
20	Exploring the social stressors and resources of husbands of women diagnosed with advanced breast cancer in their role as primary caregivers in Kumasi, Ghana	2020	INCLUDE	N/A	Mensah, et al. 2020	10.1007/s00520-020-05716-2
21	Depression and associated factors among parents of children diagnosed with cancer at Tikur Anbessa Specialized Hospital, Addis Ababa, Ethiopia	2019	INCLUDE	N/A	Mekonnen, et al 2019	10.1002/pon.5389
22	I felt pain. Deep pain...': Experiences of primary caregivers of stroke survivors with aphasia in a South African township	2018	INCLUDE	N/A	Masuku, et al, 2018	10.4102/ajod.v7i0.368
23	Concerns and Needs of Support Among Guardians of Children on Cancer Treatment in Dar es Salaam: A Qualitative Study	2019	INCLUDE	N/A	Masika, et al. 2019	10.1097/NCC.0000000000000722
24	Correlates of social support on report of probable common mental disorders in Zimbabwean informal caregivers of patients with stroke: a cross-sectional survey	2019	INCLUDE	N/A	Marima, et al. 2019	10.1186/s13104-019-4551-2
25	On being a caregiver: The experiences of South African family caregivers caring for cancer patients	2018	INCLUDE	N/A	Maree, et al. 2018	10.1111/ecc.12801
26	Psychological Burden in Stroke Survivors and Caregivers Dyads at the Rehabilitation Center of Kinshasa (Democratic Republic of Congo): A Cross-Sectional Study	2022	INCLUDE	N/A	Manzekele Bin Kitoko, et al. 2022	10.1016/j.jstrokecerebrovasdis.2022.106447
27	Perceived needs of caregivers of stroke patients' receiving out-patient physiotherapy treatment in Lusaka, Zambia	2007	INCLUDE	N/A	Khondowe, et al. 2007	doi.org/10.4102/sajp.v63i1.122
28	The experiences of caregivers of patients living with cancer admitted to a hospice in South Africa	2022	INCLUDE	N/A	Ketlogetswe, et al. 2022	10.12968/ijpn.2022.28.4.164
29	Prevalence and correlates of anxiety and depression among family carers of cancer patients in a cancer care and treatment facility in Uganda: a cross-sectional study	2017	INCLUDE	N/A	Katende, et al. 2017	10.4314/ahs.v17i3.30
30	Anxiety and depression in incident stroke survivors and their carers in rural Tanzania: A case-control follow-up study over five years	2012	INCLUDE	N/A	Jones, et al. 2012	10.1016/j.npbr.2012.01.003
31	Caring for a stroke patient: The burden and experiences of primary caregivers in Uganda - A qualitative study	2019	INCLUDE	N/A	Gertrude, et al. 2019	10.1002/nop2.356
32	Stroke management: Informal caregivers' burdens and strians of caring for stroke survivors	2014	INCLUDE	N/A	Gbiri, et al. 2014	10.1016/j.rehab.2014.09.017
33	Family functioning and stroke: Family members' perspectives	2021	INCLUDE	N/A	Gawulayo, et al. 2021	10.4102/ajod.v10i0.801
34	Qualitative Analysis of Palliative Care for Pediatric Patients With Cancer at Bugando Medical Center: An Evaluation of Barriers to Providing End-of-Life Care in a Resource-Limited Setting	2018	INCLUDE	N/A	Esmaili, et al. 2018	10.1200/JGO.17.00047
35	Caring for children with congenital heart diseases: economic burden of pre-surgical treatment on nigerian families	2020	INCLUDE	N/A	Duru, et al. 2020	10.21203/rs.3.rs-31429/v1
36	Caregivers of children with diabetes mellitus: challenges of caring for and perceptions of consultations in a South African public sector context	2019	INCLUDE	N/A	Dhada, et al. 2019	10.1080/20786190.2019.1606491
37	Costs, burden and quality of life associated with informal caregiving for children with Lymphoma attending a tertiary hospital in Ghana	2020	INCLUDE	N/A	Dawson, et al. 2020	10.1177/2053434520981357
38	Caring for a loved one with cancer: it is my job	2012	INCLUDE	N/A	Bessa, et al. 2012	10.1080/07347332.2011.644397
39	Diabetes management in Senegalese families: A dyadic-narrative illustration	2018	INCLUDE	N/A	BeLue, et al. 2018	10.1177/1742395317719141
40	Physical and socioeconomic burden of caregiving on family caregivers of children with cancer at a tertiary Hospital in Ghana	2022	INCLUDE	N/A	Bekui, et al. 2022	10.1002/nop2.1359
41	Perceptions of burden of caregiving by informal caregivers of cancer patients attending University of Calabar Teaching Hospital, Calabar, Nigeria	2014	INCLUDE	N/A	Akpan-Idiok, et al. 2014	10.11604/pamj.2014.18.159.2995
42	The role, impact, and support of informal caregivers in the delivery of palliative care for patients with advanced cancer: A multi-country qualitative study	2021	INCLUDE	N/A	Adejoh, et al. 2021	10.1177/0269216320974925
43	Musculoskeletal Pain and Associated Factors Among Informal Caregivers of Stroke Survivors in Northwestern Nigeria	2022	INCLUDE	N/A	Abba, et al. 2022	10.5812/modernc-123216.
44	Psychosocial Impact of Sickle Cell Disease and Diabetes Mellitus on Affected Children and Their Parents in Khartoum State, Sudan	2022	INCLUDE	N/A	Yousif, et al. 2022	10.1093/tropej/fmac042
45	Caregiving Burden among Informal Caregivers of Cancer Patients in Lagos, Nigeria	2021	INCLUDE	N/A	Ogunyemi, et al. 2021	10.21203/rs.3.rs-769222/v1
46	Psychological Distress Factors among Caregivers of Children Receiving Cancer Therapy, at Muhimbili National Hospital	2022	INCLUDE	N/A	Malangwa, et al. 2022	10.24248/eahrj.v6i1.681
47	Psychosocial and Economic Evaluation of Stroke Management in Elderly Subjects and their Caregivers: A Prospective Study in the Neurology Department of the CHNU of FANN-Dakar	2022	INCLUDE	N/A	Ababacar, et al. 2022	10.31080/ASMS.2022.06.1270
48	Experiences of caring for women with cervical cancer: A qualitative study among male partners in Dar es Salaam, Tanzania	2024	INCLUDE	N/A	Gosse et al, 2024	10.1111/hex.14038
49	The caring experiences of family caregivers for patients with advanced cancer in Uganda: A qualitative study	2024	INCLUDE	N/A	Najjuka et al, 2023	https://doi.org/10.1371/journal.pone.0293109
50	"I don't have options but to persevere." Experiences and practices of care for HIV and diabetes in rural Tanzania: a qualitative study of patients and family caregivers	2016	EXCLUDE	Wrong population	Mwangome, Mary N., Geubbels, Eveline, Klatser, Paul, Dieleman, Marjolein	https://doi.org/10.1186/s12939-016-0345-5	https://doi.org/10.1186/s12939-016-0345-5
51	"I will not stop visiting!" a qualitative study of community health workers' reluctance to withdraw household support following the end of a community-based intervention in Zimbabwe	2018	EXCLUDE	Wrong population	Busza, Joanna and Dauya, Ethel and Makamba, Memory and Ferrand, Rashida A.	https://search.ebscohost.com/login.aspx?direct=true&db=cin20&AN=131807352&site=ehost-live	10.1186/s12913-018-3531-x
52	Predictors of Change in Quality of Life of Family Caregivers of Patients Near the End of Life With Advanced Cancer	2014	EXCLUDE	Not in SSA	Leow, Mabel Q. H, Chan, Moon-Fai, Chan, Sally W. C.	https://journals.lww.com/cancernursingonline/fulltext/2014/09000/predictors_of_change_in_quality_of_life_of_family.9.aspx	10.1097/NCC.0000000000000101
53	"She is My Work": Caregiving for Older Adults With Hypertension and Diabetes Mellitus.	2023	EXCLUDE	Different outcomes	Agyapomah R, Boateng EA, Amankwaa I, Dzomeku VM, Peprah LO.	https://pubmed.ncbi.nlm.nih.gov/37060299/	10.1177/10547738231165886
54	‘I can no longer do my work like how I used to’: a mixed methods longitudinal cohort study exploring how informal working mothers balance the requirements of livelihood and safe childcare in South Africa.	2021	EXCLUDE	Wrong population	Horwood, Christiane, Hinton, Rachael, Haskins, Lyn, Luthuli, Silondile, Mapumulo, Sphindile, Rollins, Nigel	https://doi.org/10.1186/s12905-021-01425-y	https://doi.org/10.1186/s12905-021-01425-y
55	“Money was the problem”: Caregivers' self-reported reasons for abandoning their children's cancer treatment in southwest Uganda	2023	EXCLUDE	Different outcomes	Barnabas Atwiine, Imelda Busingye, Rose Kyarisiima, Emmanuel Baluku, Ruth Mbabazi, Brian Bamwine, Siyadora Ankunda, Jaime Libes, Howard Weinstein, Kevin Schwartz, Gertrude Kiwanuka	https://doi.org/10.1002/pbc.29311	https://doi.org/10.1002/pbc.29311
56	A Formative Evaluation of Patient and Family Caregiver Perspectives on Early Palliative Care in Chronic Obstructive Pulmonary Disease across Disease Severity	2019	EXCLUDE	Not in SSA	Iyer, Anand S. and Dionne-Odom, J. Nicholas and Ford, Stephanie M. and Crump Tims, Sheri L. and Sockwell, Elizabeth D. and Ivankova, Nataliya V. and Brown, Cynthia J. and Tucker, Rodney O. and Dransfield, Mark T. and Bakitas, Marie A.	http://ovidsp.ovid.com/ovidweb.cgi?T=JS&PAGE=reference&D=med16&NEWS=N&AN=31039003	https://dx.doi.org/10.1513/AnnalsATS.201902-112OC
57	A qualitative study of patients' and carers' perspectives on factors influencing access to hypertension care and compliance with treatment in Nigeria	2023	EXCLUDE	Different outcomes	Ukoha-Kalu BO, Adibe MO, Ukwe CV.	https://pubmed.ncbi.nlm.nih.gov/36883455/	10.1097/HJH.0000000000003409
58	Assessing Patient-Reported Financial Hardship in Patients with Cancer in Routine Clinical Care	2022	EXCLUDE	Wrong population	Voleti SS, Warsame R, Mead-Harvey C, Ailawadhi S, Jain A, Fonseca R, Griffin JM, Khera N.	https://pubmed.ncbi.nlm.nih.gov/36166729/	10.1200/OP.22.00276
59	Assessment of caregiver's burden after stroke at the Brazzaville university hospital	2018	EXCLUDE	Different outcomes	Mpandzou, G. A. and Ngouma, A. and Ossou-Nguiet, P. M. and Nkounkou, A. and Motoula Latou, D. H. and Sounga Bandzouzi, E. P. and Doungou, N. D. and Bandzouzi-Ndamba, B. and Bileckot, R.	http://ajns.paans.org/article.php3?id_article=562 http://ovidsp.ovid.com/ovidweb.cgi?T=JS&PAGE=reference&D=emed19&NEWS=N&AN=624092213
60	Burden of informal caregivers of stroke survivors: Validation of the Zarit burden interview in an African population	2017	EXCLUDE	Wrong population	Imarhiagbe, Frank Aiwansoba and Asemota, A. U. and Oripelaye, B. A. and Akpekpe, J. E. and Owolabi, A. A. and Abidakun, A. O. and Akemokwe, F. M. and Ogundare, V. O. and Azeez, A. L. and Osakue, J. O.	http://ovidsp.ovid.com/ovidweb.cgi?T=JS&PAGE=reference&D=med14&NEWS=N&AN=28469116	https://dx.doi.org/10.4103/aam.aam_213_16
61	Caregiver burden and associated factors amongst carers of women with advanced breast cancer attending a radiation oncology clinic in Nigeria	2021	EXCLUDE	Different outcomes	Jite, Ikechi E. and Adetunji, Adedotun A. and Folasire, Ayorinde M. and Akinyemi, Joshua O. and Bello, Segun	http://ovidsp.ovid.com/ovidweb.cgi?T=JS&PAGE=reference&D=med19&NEWS=N&AN=34212738	https://dx.doi.org/10.4102/phcfm.v13i1.2812
62	Caregiver characteristics and economic cost of home-based care: a case study of Maun and Gumare villages in North West District, Botswana	2013	EXCLUDE	Wrong Disease	Mmopelwa, G. and Ngwenya, B. N. and Sinha, N. and Sanders, J. B. P.	http://ovidsp.ovid.com/ovidweb.cgi?T=JS&PAGE=reference&D=med10&NEWS=N&AN=22734104	https://dx.doi.org/10.1177/1742395312449664
63	Caregiver profiles and determinants of caregiving burden in Ghana	2015	EXCLUDE	Wrong population	Sanuade, O. A. and Boatemaa, S.	10.1016/j.puhe.2015.05.016
64	Caregiver's burden among primary caregivers of older COPD patients	2012	EXCLUDE	Not in SSA	Marcus, E. L. and Mirchevsky, L. and Polischuk, I.	http://journal.publications.chestnet.org/article.aspx?articleid=1376087 http://ovidsp.ovid.com/ovidweb.cgi?T=JS&PAGE=reference&D=emed13&NEWS=N&AN=71073049	https://dx.doi.org/10.1378/chest.1384835
65	Caregivers' perceptions of benefits of caregiving to advanced cancer patients attending university of Calabar teaching hospital, Calabar, Nigeria	2014	EXCLUDE	Different outcomes	Akpan-Idiok, P. A. and Anarado, A. N.	http://scialert.net/qredirect.php?doi=ijcr.2014.54.64&linkid=pdf http://ovidsp.ovid.com/ovidweb.cgi?T=JS&PAGE=reference&D=emed15&NEWS=N&AN=372937235	https://dx.doi.org/10.3923/rjcr.2014.74.80
66	Caregivers' perceptions of burden and health- promoting behaviours among informal caregivers of cancer and stroke patients attending tertiary care facilities in south- south nigeria	2021	EXCLUDE	Different outcomes	Akpan-Idiok, P. A. and Ehiemere, I. O. and Asuquo, E. F.	https://www.ajol.info/index.php/ajbr/article/download/209226/197265 http://ovidsp.ovid.com/ovidweb.cgi?T=JS&PAGE=reference&D=emed22&NEWS=N&AN=2007852448
67	Caregivers' satisfaction with cervical cancer care in Ethiopia	2022	EXCLUDE	Different outcomes	Kebebew, Tolcha and Mosalo, Annah and Mavhandu-Mudzusi, Azwihangwisi Helen	http://ovidsp.ovid.com/ovidweb.cgi?T=JS&PAGE=reference&D=medl&NEWS=N&AN=35674793	https://dx.doi.org/10.1007/s00520-022-07201-4
68	Caregiving and chronic care: the guided care program for families and friends	2009	EXCLUDE	Not in SSA	Wolff, J. L. and Rand-Giovannetti, E. and Palmer, S. and Wegener, S. and Reider, L. and Frey, K. and Scharfstein, D. and Boult, C. and Wolff, Jennifer L. and Rand-Giovannetti, Erin and Palmer, Sara and Wegener, Stephen and Reider, Lisa and Frey, Katherine and Scharfstein, Daniel and Boult, Chad	https://search.ebscohost.com/login.aspx?direct=true&db=cin20&AN=105352303&site=ehost-live	10.1093/gerona/glp030
69	Caregiving motivations and experiences among family caregivers of patients living with advanced breast cancer in Ghana	2020	EXCLUDE	Different outcomes	Kusi, et al. 2020	10.1371/journal.pone.0229683
70	Carers' burden in stroke and some associated factors in a south-eastern nigerian population	2009	EXCLUDE	Different outcomes	Akosile, C. O. and Okoye, E. C. and Odunowo, O. K.	http://ajns.paans.org/article.php3?id_article=310 http://ovidsp.ovid.com/ovidweb.cgi?T=JS&PAGE=reference&D=emed11&NEWS=N&AN=359801073
71	Caring for the seniors with chronic illness: The lived experience of caregivers of older adults	2019	EXCLUDE	Different outcomes	Faronbi, Joel Olayiwola and Faronbi, Grace Oluwatoyin and Ayamolowo, Sunday Joseph and Olaogun, Adenike Ayobola	http://ovidsp.ovid.com/ovidweb.cgi?T=JS&PAGE=reference&D=med16&NEWS=N&AN=30710847	https://dx.doi.org/10.1016/j.archger.2019.01.013
72	Challenges of caregivers providing care to children with disabilities at non-governmental organisations in Tshwane townships, South Africa	2022	EXCLUDE	Wrong population	Moosa-Tayob, S. and Risenga, P. R.	10.4102/ajod.v11i0.930
73	Chronic homework in emerging borderlands of healthcare	2011	EXCLUDE	Wrong Disease	Mattingly, Cheryl and Gron, Lone and Meinert, Lotte	http://ovidsp.ovid.com/ovidweb.cgi?T=JS&PAGE=reference&D=med8&NEWS=N&AN=21695552	https://dx.doi.org/10.1007/s11013-011-9225-z
74	Coping Mechanisms Used by Male Partners of Women Diagnosed with Cervical Cancer: An Explorative Qualitative Study at Ocean Road Cancer Institute in Dar es Salaam, Tanzania.	2024	EXCLUDE	Different outcomes	Msengi, Emanueli Amosi, Chona, Emmanuel Z., Gosse, Rashid A., Ambikile, Joel S.	https://onlinelibrary.wiley.com/doi/10.1155/2024/8879829	10.1155/2024/8879829
75	Coping strategies of mother carers of children living with chronic illness and disease in a rural South African community	2016	EXCLUDE	Mulitple Diseases	Sodi, T. and Kgopa, B.	10.1080/14330237.2016.1219546
76	Culture, role conflict and caregiver stress: The lived experiences of family cancer caregivers in Nairobi	2017	EXCLUDE	Different outcomes	Githaiga, Jennifer Nyawira	http://ovidsp.ovid.com/ovidweb.cgi?T=JS&PAGE=reference&D=med14&NEWS=N&AN=26895856	https://dx.doi.org/10.1177/1359105316631199
77	Current stroke rehabilitation services and physiotherapy research in South Africa	2019	EXCLUDE	Wrong study design	Ntsiea, Mokgobadibe V.	http://ovidsp.ovid.com/ovidweb.cgi?T=JS&PAGE=reference&D=pmnm&NEWS=N&AN=31392288	https://dx.doi.org/10.4102/sajp.v75i1.475
78	Determinants of delayed diagnosis among pediatric cancer patients from Ayder Comprehensive Specialized Hospital, Mekelle, Northern Ethiopia	2019	EXCLUDE	Different outcomes	Berhane, Alemseged and Hailu, Tadele and Mulugeta, Afework	http://ovidsp.ovid.com/ovidweb.cgi?T=JS&PAGE=reference&D=med16&NEWS=N&AN=31810453	https://dx.doi.org/10.1186/s12887-019-1848-1
79	Determinants of quality of life among family caregivers of adult cancer patients in a resource-limited setting	2019	EXCLUDE	Different outcomes	Kizza, et al. 2020	doi.org/10.1007/s00520-019-04947-2
80	DEVELOPING A DIGNITY INSTRUMENT TO MEASURE THE OUTCOMES OF PALLIATIVE HOME-BASED CARE	2010	EXCLUDE	Different outcomes	Loubser, H. J. and Herbst, M. C.	https://search.ebscohost.com/login.aspx?direct=true&db=cin20&AN=90256230&site=ehost-live
81	Diabetes mellitus patients' family caregivers' subjective quality of life	2006	EXCLUDE	Different outcomes	Awadalla, Abdel W. and Ohaeri, Jude U. and Al-Awadi, Shafika A. and Tawfiq, Adel M.	https://pmc.ncbi.nlm.nih.gov/articles/PMC2569270/
82	Early integrated palliative care in patients newly diagnosed with cancer in Ethiopia: a randomised controlled trial and cost-consequence analysis	2022	EXCLUDE	Wrong population	Reid, E. and Abathun, E. and Diribi, J. and Mamo, Y. and Wondemagegnhu, T. and Hall, P. and Fallon, M. and Grant, L.	http://ovidsp.ovid.com/ovidweb.cgi?T=JS&PAGE=reference&D=emexa&NEWS=N&AN=2017490695	https://dx.doi.org/10.1016/S2214-109X%2822%2900142-5
83	Éducation thérapeutique au Mali : un atelier de formation pour soignants et jeunes diabétiques de type 1	2021	EXCLUDE	Wrong study design	Togo A, Minkailou M, Trebuchet P, Sylla D, Sidibé AT, Besançon S, Nguemeni M, Signe T, Lab B, Castellsague M.	https://revuemtsi.societe-mtsi.fr/index.php/bspe-articles/article/view/136	10.48327/MTSIBULLETIN.2021.136
84	Effects of a psychosocial intervention on the quality of life of primary caregivers of women with breast cancer	2017	EXCLUDE	Different outcomes		http://hdl.handle.net/11427/27474
85	Cancer family caregiver depression: are religion-related variables important?	2014	EXCLUDE	Not in SSA	Williams AL, Dixon J, Feinn R, McCorkle R.	https://pmc.ncbi.nlm.nih.gov/articles/PMC4324394/
86	Emotional and physical health of spouse caregivers of persons with Alzheimer's disease and stroke	1999	EXCLUDE	Wrong population	Wright, L. K., Hickey, J. V., Buckwalter, K. C., Hendrix, S. A., Kelechi, T.	https://doi.org/10.1046/j.1365-2648.1999.01124.x	https://doi.org/10.1046/j.1365-2648.1999.01124.x
87	Engaging patients and caregivers to establish priorities for the management of diabetic foot ulcers	2021	EXCLUDE	Wrong population	Zamani, Nader, Chung, Jayer, Evans-Hudnall, Gina, Martin, Lindsey A., Gilani, Ramyar, Poythress, Edward L., Skelton-Dudley, Felicia, Huggins, James S., Trautner, Barbara W., Mills, Joseph L., Sr.	https://www.jvascsurg.org/article/S0741-5214(20)32013-9/fulltext	https://dx.doi.org/10.1016/j.jvs.2020.08.127
88	Enhancing caregivers self-management for their children who require medical technology: A feasibility study for the COPE-STAR intervention.	2024	EXCLUDE	Not in SSA	Spratling R, Ali SZ, Faulkner MS, Feinberg I, Hayat MJ.	https://pubmed.ncbi.nlm.nih.gov/38096760/	https://pubmed.ncbi.nlm.nih.gov/38096760/
89	Entry and re-entry into informal care-giving over a 3-year prospective study among older people in Nairobi slums, Kenya	2014	EXCLUDE	Wrong Disease	Chepngeno-Langat, Gloria	http://ovidsp.ovid.com/ovidweb.cgi?T=JS&PAGE=reference&D=med11&NEWS=N&AN=24942465	https://dx.doi.org/10.1111/hsc.12114
90	Examining home care of chronically/terminally ill persons by family care givers and their interaction with professional health care providers	2004	EXCLUDE	Mulitple Diseases	Mooka, D.	https://search.ebscohost.com/login.aspx?direct=true&db=cin20&AN=109849747&site=ehost-live
91	Examining Parents' Assessments of Objective and Subjective Social Status in Families of Children with Cancer	2014	EXCLUDE	Not in SSA	Gage-Bouchard, E. A. and Devine, K. A.	10.1371/journal.pone.0089842
92	Exploring the experiences of stroke survivors, informal caregivers and healthcare providers in Sierra Leone: A qualitative study protocol	2021	EXCLUDE	Wrong study design	O'Hara, J. and Thompson, M. and Deen, G. and Leather, A. J. M. and Youkee, D. and Wall, J. and Sackley, C. and Parmar, D. and McKevitt, C.	http://bmjopen.bmj.com/content/early/by/section http://ovidsp.ovid.com/ovidweb.cgi?T=JS&PAGE=reference&D=emexa&NEWS=N&AN=636846743	https://dx.doi.org/10.1136/bmjopen-2021-051276
93	Exploring the Motivations of Family Caregivers Caring for Older Persons in Urban Poor Accra, Ghana		EXCLUDE	Different outcomes	Kyei-Arthur, F. and Atobrah, D.	10.1080/01634372.2022.2032525
94	Factors associated with depressive symptoms in cancer family caregivers of patients receiving chemotherapy	2013	EXCLUDE	Not in SSA	Williams, Anna-Leila and Tisch, Alison J. Holmes and Dixon, Jane and McCorkle, Ruth	http://ovidsp.ovid.com/ovidweb.cgi?T=JS&PAGE=reference&D=med10&NEWS=N&AN=23564073	https://dx.doi.org/10.1007/s00520-013-1802-y
95	Factors associated with quality of life of outpatients with breast cancer and gynecologic cancers and their family caregivers: a controlled study	2007	EXCLUDE	Different outcomes	Awadalla, Abdel W. and Ohaeri, Jude U. and Gholoum, Abdullah and Khalid, Ahmed O. A. and Hamad, Hussein M. A. and Jacob, Anila	https://bmccancer.biomedcentral.com/articles/10.1186/1471-2407-7-102
96	Family caregivers for adult cancer patients: knowledge and self-efficacy for pain management in a resource-limited setting.	2019	EXCLUDE	Different outcomes	Kizza IB, Maritz J.	https://pubmed.ncbi.nlm.nih.gov/30327878/	10.1007/s00520-018-4504-7
97	Family cancer caregiving in urban Africa: interrogating the Kenyan model	2015	EXCLUDE	Wrong population	Githaiga JN.	https://doi.org/10.1177/008124631557932	https://doi.org/10.1177/008124631557932
98	Family Caregiver Acceptability of Assessing Caregiver Adverse Childhood Experiences (ACEs) and Distress in Pediatric Specialty Care	2023	EXCLUDE	Not in SSA	Kapke, T.L.; Karst, J.; LiaBraaten, B.; Zhang, J.; Yan, K.; Barbeau, J.; Hainsworth, K.R.	https://doi.org/10.3390/children10020382	https://doi.org/10.3390/children10020382
99	Family caregiver's experiences of providing care to patients with End-Stage Renal Disease in South-West Nigeria	2017	EXCLUDE	Wrong Disease	Oyegbile, Yemisi Okikiade and Brysiewicz, Petra	http://ovidsp.ovid.com/ovidweb.cgi?T=JS&PAGE=reference&D=med14&NEWS=N&AN=27982491	https://dx.doi.org/10.1111/jocn.13689
100	Family caregiving demands during life-threatening illness in Botswana	2003	EXCLUDE	Mulitple Diseases	Sebego, M.	https://search.ebscohost.com/login.aspx?direct=true&db=cin20&AN=109843158&site=ehost-live
101	Figuring it out by yourself: Perceptions of home-based care of stroke survivors, family caregivers and community health workers in a low-resourced setting, South Africa	2020	EXCLUDE	Different outcomes	Scheffler, Elsje and Mash, Robert	http://ovidsp.ovid.com/ovidweb.cgi?T=JS&PAGE=reference&D=med18&NEWS=N&AN=33054273	https://dx.doi.org/10.4102/phcfm.v12i1.2629
102	Glycaemic control and associated platelet indices among apparently healthy caregivers in Southern Nigeria	2020	EXCLUDE	Different outcomes	Akwiwu, E. C. and Edem, M. S. and Akpotuzor, J. O. and Isong, I. K. and Okafor, A. O. and Okhormhe, Z. A.	https://www.nzimls.org.nz/user/file/7051/Glycaemic%20control%20and%20associated%20platelet%20indices%20among%20apparently%20healthy%20caregivers%20in%20Southern%20Nigeria.pdf http://ovidsp.ovid.com/ovidweb.cgi?T=JS&PAGE=reference&D=emed21&NEWS=N&AN=2004892395
103	Grief and Risk of Depression in Context: The Emotional Outcomes of Bereaved Cancer Caregivers	2015	EXCLUDE	Not in SSA	Francis, L. E. and Kypriotakis, G. and O'Toole, E. E. and Bowman, K. F. and Rose, J. H.		10.1177/0030222815573720
104	Home-based care in Botswana: experiences of older women and young girls	2003	EXCLUDE	Mulitple Diseases	Lindsey, Elizabeth and Hirschfeld, Miriam and Tlou, Sheila	http://ovidsp.ovid.com/ovidweb.cgi?T=JS&PAGE=reference&D=med5&NEWS=N&AN=12851169
105	Household treatment cost of breast cancer and cost coping strategies from a tertiary facility in Ghana	2022	EXCLUDE	Wrong population	Adanu, K. K. and Bansah, E. C. and Adedia, D. and Aikins, M.	https://journals.plos.org/globalpublichealth/article?id=10.1371/journal.pgph.0000268	http://dx.doi.org/10.1371/journal.pgph.0000268
106	Impact of informal caregiving on older adults' physical and mental health in low-income and middle-income countries: a cross-sectional, secondary analysis based on the WHO's Study on global AGEing and adult health (SAGE)	2017	EXCLUDE	Wrong population	Lambert, Sylvie D. and Bowe, Steven J. and Livingston, Patricia M. and Heckel, Leila and Cook, Selina and Kowal, Paul and Orellana, Liliana	http://ovidsp.ovid.com/ovidweb.cgi?T=JS&PAGE=reference&D=med14&NEWS=N&AN=29146639	https://dx.doi.org/10.1136/bmjopen-2017-017236
107	Influence of the child's perceived general health on the primary caregiver's health status	2018	EXCLUDE	Mulitple Diseases	Verstraete, J. and Ramma, L. and Jelsma, J.	http://www.hqlo.com/home/ http://ovidsp.ovid.com/ovidweb.cgi?T=JS&PAGE=reference&D=emed19&NEWS=N&AN=620158110	https://dx.doi.org/10.1186/s12955-018-0840-z
108	Investigating parents/caregivers financial burden of care for children with noncommunicable diseases in Ghana	2015	EXCLUDE	Mulitple Diseases	Abuosi, A. A. and Adzei, F. A. and Anarfi, J. and Badasu, D. M. and Atobrah, D. and Yawson, A.	http://www.biomedcentral.com/bmcpediatr/ http://ovidsp.ovid.com/ovidweb.cgi?T=JS&PAGE=reference&D=emed16&NEWS=N&AN=606889107	https://dx.doi.org/10.1186/s12887-015-0504-7
109	Investigation on children with acute non-communicable diseases and their caregivers in developing countries	2016	EXCLUDE	Mulitple Diseases	Abuosi, A. A. and Badasu, D. M. and Yawson, A. E. and Adzei, F. A. and Atobrah, D. and Anarfi, J. K.	http://www.elsevier.com/journals/journal-of-acute-disease/2221-6189 http://ovidsp.ovid.com/ovidweb.cgi?T=JS&PAGE=reference&D=emed17&NEWS=N&AN=611163445	https://dx.doi.org/10.1016/j.joad.2016.05.005
110	Knowledge, attitudes and practices related to stroke in Ghana and Nigeria: A SIREN call to action	2018	EXCLUDE	Wrong population	Jenkins, Carolyn and Ovbiagele, Bruce and Arulogun, Oyedunni and Singh, Arti and Calys-Tagoe, Benedict and Akinyemi, Rufus and Mande, Aliyu and Melikam, Ezinne Sylvia and Akpalu, Albert and Wahab, Kolawole and Sarfo, Fred Stephen and Sanni, Taofeeq and Osaigbovo, Godwin and Tiwari, Hemant K. and Obiako, Reginald and Shidali, Vincent and Ibinaiye, Philip and Akpalu, Josephine and Ogbole, Godwin an…	http://ovidsp.ovid.com/ovidweb.cgi?T=JS&PAGE=reference&D=med15&NEWS=N&AN=30444884	https://dx.doi.org/10.1371/journal.pone.0206548
111	Non-communicable diseases among children in Ghana: health and social concerns of parent/caregivers	2016	EXCLUDE	Different outcomes	Yawson, Alfred E., Abuosi, Aaron A., Badasu, Delali M., Atobra, Deborah, Adzei, Francis A., Anarfi, John K.	https://dx.doi.org/10.4314/ahs.v16i2.6	https://dx.doi.org/10.4314/ahs.v16i2.6
112	Occupational changes in caregivers for spouses with stroke and aphasia	2014	EXCLUDE	Not in SSA	Kniepmann, K. and Cupler, M. H.	10.4276/030802214X13887685335463
113	Palliative care and catastrophic costs in Malawi after a diagnosis of advanced cancer: a prospective cohort study	2021	EXCLUDE	Wrong population	Jane Bates, Maya and Gordon, Miriam R. P. and Gordon, Stephen B. and Tomeny, Ewan M. and Muula, Adamson S. and Davies, Helena and Morris, Claire and Manthalu, Gerald and Namisango, Eve and Masamba, Leo and Henrion, Marc Y. R. and MacPherson, Peter and Squire, S. Bertel and Niessen, Louis W.	http://ovidsp.ovid.com/ovidweb.cgi?T=JS&PAGE=reference&D=med20&NEWS=N&AN=34756183	https://dx.doi.org/10.1016/S2214-109X(21)00408-3
114	Perceived Worries and Spirituality: A Mixed Methods Study of the Primary Caregiver Well-Being of Orphan and Vulnerable Children in Ethiopia	2024	EXCLUDE	Wrong population	Tadesse A, Helton JJ, Li K.	https://pubmed.ncbi.nlm.nih.gov/38671597/	https://pubmed.ncbi.nlm.nih.gov/38671597/
115	Perceptions and types of support coming from families caring for patients suffering from advanced illness in Kinshasa, Democratic Republic of Congo	2017	EXCLUDE	Mulitple Diseases	Lofandjola, J. M. and Sumaili, E. K. and Mairiaux, P. and Petermans, J.	10.21037/apm.2017.03.13
116	Post-stroke care: an alternative model to reduce stroke related morbidity in sub-Saharan Africa	2015	EXCLUDE	Wrong study design	Nkoke, Clovis and Luchuo, Engelbert Bain	http://ovidsp.ovid.com/ovidweb.cgi?T=JS&PAGE=reference&D=pmnm3&NEWS=N&AN=26539455	https://dx.doi.org/10.3978/j.issn.2305-5839.2015.09.09
117	Practice and predictors of self-care behaviors among ambulatory patients with hypertension in Ethiopia	2019	EXCLUDE	Wrong population	Yirga Legesse Niriayo ,Seid Ibrahim,Tesfaye Dessale Kassa,Solomon Weldegebreal Asgedom,Tesfay Mahari Atey,Kidu Gidey,Gebre Teklemariam Demoz,Desalegn Kahsay	http://dx.doi.org/10.1371/journal.pone.0218947
118	Predictors of caregiver burden after stroke in Nigeria: Effect on psychosocial well-being	2019	EXCLUDE	Different outcomes	Oni, et al. 2019	10.4103/psychiatry.IndianJPsychiatry_395_18
119	Preparedness for caregiving moderates the association between burden and health-related quality of life among family caregivers of stroke patients in Nigeria		EXCLUDE	Different outcomes	Onu, D. U. and Orjiakor, C. T. and Onyedire, N. G. and Amazue, L. O. and Allison, T. J.	10.1177/00812463211048755
120	Prevalence and determinants of stress of informal caregiving: A cross-sectional study among informal caregivers of hospitalised patients in a tertiary hospital in Nigeria	2022	EXCLUDE	Mulitple Diseases	Fasiku, M. M. and Akande, O. W. and Bolarinwa, O. A. and Akande, T. M.	10.4103/npmj.npmj_700_21
121	Prevalence and factors associated with depressive symptoms among family caregivers of palliative care patients at Hospice Africa Uganda	2022	EXCLUDE	Mulitple Diseases	Dipio, Racheal and Acuda, Wilson and Namisango, Eve and Nalubega-Mbowa, Mary Gorrethy	http://ovidsp.ovid.com/ovidweb.cgi?T=JS&PAGE=reference&D=medl&NEWS=N&AN=34154696	https://dx.doi.org/10.1017/S1478951521000730
122	Prevalence of chronic non-specific low back pain among caregivers of stroke survivors in Kano, Nigeria and factors associated with it: A cross-sectional study.		EXCLUDE	Different outcomes	Abdullahi A, Aliyu K, Hassan AB, Sokunbi GO, Bello B, Saeys W, Truijen S.	https://pmc.ncbi.nlm.nih.gov/articles/PMC9581006/	0.3389/fneur.2022.900308.
123	Psychological and spiritual wellbeing of family caregivers of children with cancer at a teaching hospital in Ghana	2020	EXCLUDE	Different outcomes	Bekui, B. A. A. and Aziato, L. and Ohene, L. A. and Richter, M. S.	http://www.journals.elsevier.com/international-journal-of-africa-nursing-sciences/ http://ovidsp.ovid.com/ovidweb.cgi?T=JS&PAGE=reference&D=emed21&NEWS=N&AN=2007458226	https://dx.doi.org/10.1016/j.ijans.2020.100231
124	Psychosocial experiences of cancer survivors and their caregivers in sub-Saharan Africa: A synthesis of qualitative studies	2023	EXCLUDE	Wrong study design	Ikharo E, Gondwe KW, Conklin JL, Zimba CC, Bula A, Jumbo W, Wella K, Mapulanga P, Idiagbonya E, Bingo SAM, Chilemba E, Hotchkiss J, Montano NP, Qan'ir Y, Song L, Leak Bryant A.	https://onlinelibrary.wiley.com/doi/10.1002/pon.6122	https://doi.org/10.1002/pon.6122
125	Psychosocial Impact of Sickle Cell Disease and Diabetes Mellitus on Affected Children and Their Parents in Khartoum State, Sudan	2022	EXCLUDE	Mulitple Diseases	Yousif, Magda and Abdelrahman, Abdalla and Al Jamea, Lamiaa H. and Al-Yami, Fatimah S. and Woodman, Alexander	http://ovidsp.ovid.com/ovidweb.cgi?T=JS&PAGE=reference&D=medl&NEWS=N&AN=35641127	https://dx.doi.org/10.1093/tropej/fmac042
126	Psychosocial impacts of caring for a child with a genetic disorder in Accra, Ghana	2023	EXCLUDE	Wrong population	Opoku P, Osei-Tutu A, Oti-Boadi M.	https://link.springer.com/article/10.1007/s12687-023-00662-y	10.1007/s12687-023-00662-y
127	Quality of care at the end of life in Africa	2003	EXCLUDE	Wrong study design	Sepulveda, Cecilia and Habiyambere, Vincent and Amandua, Jacinto and Borok, Margaret and Kikule, Ekie and Mudanga, Barbara and Ngoma, Twalib and Solomon, Bogale	http://ovidsp.ovid.com/ovidweb.cgi?T=JS&PAGE=reference&D=psyc4&NEWS=N&AN=2003-05999-015	https://dx.doi.org/10.1136/bmj.327.7408.209
128	Quality of Life and Associated Factors Among Family Caregivers of Adult Cancer Patients in Addis Ababa, Ethiopia	2020	EXCLUDE	Different outcomes	Yihedego, Eyerusalem and Aga, Fekadu and Gela, Debela and Boka, Abdisa	http://ovidsp.ovid.com/ovidweb.cgi?T=JS&PAGE=reference&D=pmnm&NEWS=N&AN=33116861	https://dx.doi.org/10.2147/CMAR.S266416
129	Quality of life and its correlates in caregivers of stroke survivors from a Nigerian population	2011	EXCLUDE	Different outcomes	Akosile, Christopher O. and Okoye, Emmanuel C. and Nwankwo, M. Joseph and Akosile, Claudius O. and Mbada, Chidozie E.	http://ovidsp.ovid.com/ovidweb.cgi?T=JS&PAGE=reference&D=med8&NEWS=N&AN=21380764	https://dx.doi.org/10.1007/s11136-011-9876-9
130	Quality-of-life predictors for caregivers at 1 and 6 months poststroke: results of path analyses	2005	EXCLUDE	Not in SSA	Van Puymbroeck, M. and Rittman, M. R.	https://search.ebscohost.com/login.aspx?direct=true&db=cin20&AN=106338135&site=ehost-live	10.1682/jrrd.2005.01.0025
131	Roles of Family Caregivers and Perceived Burden When Caring for Hospitalized Adult Cancer Patients: Perspective From a Low-Income Country	2019	EXCLUDE	Different outcomes	Muliira, Joshua K. and Kizza, Irene B. and Nakitende, Gloria	http://ovidsp.ovid.com/ovidweb.cgi?T=JS&PAGE=reference&D=med16&NEWS=N&AN=29601362	https://dx.doi.org/10.1097/NCC.0000000000000591
132	Self-reported impact of caregiving on voluntary home-based caregivers in Mutale Municipality, South Africa	2016	EXCLUDE	Wrong population	Mashau, Ntsieni S. and Netshandama, Vhonani O. and Mudau, Makondelela J.	http://ovidsp.ovid.com/ovidweb.cgi?T=JS&PAGE=reference&D=med13&NEWS=N&AN=27380854	https://dx.doi.org/10.4102/phcfm.v8i2.976
133	Significant Burden and Psychological Distress Among Caregivers of Children With Nephrotic Syndrome: A Cross-Sectional Study	2020	EXCLUDE	Wrong Disease	Esezobor, C. I. and Solarin, A. U. and Olagunju, A. T.	10.1177/2054358119898016
134	Social support as a protective factor for depression among women caring for children in HIV-endemic South Africa	2015	EXCLUDE	Wrong Disease	Casale, Marisa and Wild, Lauren and Cluver, Lucie and Kuo, Caroline	http://ovidsp.ovid.com/ovidweb.cgi?T=JS&PAGE=reference&D=med12&NEWS=N&AN=24510353	https://dx.doi.org/10.1007/s10865-014-9556-7
135	Sociodemographic Factors and Health-Related Characteristics That Influence the Quality of Life of Grandparent Caregivers in Zimbabwe	2018	EXCLUDE	Wrong population	Mhaka-Mutepfa, Magen	http://ovidsp.ovid.com/ovidweb.cgi?T=JS&PAGE=reference&D=pmnm4&NEWS=N&AN=29468187	https://dx.doi.org/10.1177/2333721418756995
136	Strain experienced by caregivers of stroke survivors in the Western Cape	2011	EXCLUDE	Different outcomes	Hassan S, S. and Visagie, S. and Mji, Mji G.	https://search.ebscohost.com/login.aspx?direct=true&db=cin20&AN=108246898&site=ehost-live
137	Stress, mood, and fatigue: Tackling “invisible” obstacles in stroke rehabilitation and recovery	2023	EXCLUDE	Wrong study design	Gyawali P, Wong D, Hordacre B, Ong LK, English C.	https://www.frontiersin.org/journals/neurology/articles/10.3389/fneur.2022.1121667/full	10.3389/fneur.2022.1121667
138	Stressors and Resources of Caregivers of Patients With Incurable Progressive Illness in Sub-Saharan Africa	2014	EXCLUDE	Wrong population	Streid, J. and Harding, R. and Agupio, G. and Dinat, N. and Downing, J. and Gwyther, L. and Ikin, B. and Mashao, T. and Mmoledi, K. and Moll, A. P. and Sebuyira, L. M. and Higginson, I. J. and Selman, L.	10.1177/1049732314523682
139	Stroke Care in a Rural African Setting	2009	EXCLUDE	Wrong study design	Wasserman S, Villiers L de, Bryer A.	https://journals.sagepub.com/doi/10.1111/j.1747-4949.2009.00275.x	https://journals.sagepub.com/doi/10.1111/j.1747-4949.2009.00275.x
140	Supporting parental caregivers of children living with lifeâ€threatening or lifeâ€limiting illnesses: A Delphi study	2018	EXCLUDE	Not in SSA	Smith, Nicole R. and Bally, Jill M. G. and Holtslander, Lorraine and Peacock, Shelley and Spurr, Shelley and Hodgsonâ€Viden, Heather and Mpofu, Christopher and Zimmer, Marcelline	https://search.ebscohost.com/login.aspx?direct=true&db=cin20&AN=133443856&site=ehost-live	10.1111/jspn.12226
141	The caregiver well-being scale revisited	2000	EXCLUDE	Wrong population	Berg-Weger, Marla and Rubio, Doris McGartland and Tebb, Susan Steiger	http://ovidsp.ovid.com/ovidweb.cgi?T=JS&PAGE=reference&D=psyc3&NEWS=N&AN=2000-12439-002	https://dx.doi.org/10.1093/hsw/25.4.255
142	The caregiver’s experience of childhood cancer treatment in South Africa	2024	EXCLUDE	Wrong population	Joosse IR, van den Ham HA, Mantel-Teeuwisse AK, Suleman F.	https://pmc.ncbi.nlm.nih.gov/articles/PMC10906129/	10.1080/20523211.2024.2312382.
143	The challenges and experiences of stroke patients and their spouses in Blantyre, Malawi	2019	EXCLUDE	Different outcomes	Kalavina, Reuben and Chisati, Enock and Mlenzana, Nondwe and Wazakili, Margaret	http://ovidsp.ovid.com/ovidweb.cgi?T=JS&PAGE=reference&D=med16&NEWS=N&AN=31452843	https://dx.doi.org/10.4314/mmj.v31i2.2
144	The direct cost incurred by patients and caregivers in diagnosing and managing prostate cancer in Ghana	2022	EXCLUDE	Different outcomes	Wiafe, Ebenezer and Mensah, Kofi Boamah and Appiah, Kwaku Addai Arhin and Oosthuizen, Frasia and Bangalee, Varsha	http://ovidsp.ovid.com/ovidweb.cgi?T=JS&PAGE=reference&D=medl&NEWS=N&AN=36045364	https://dx.doi.org/10.1186/s12913-022-08476-3
145	The effect of stress proliferation on depression in South African grandparent caregivers	2021	EXCLUDE	Wrong population	Dunham, Charlotte Chorn and Flores-Yeffal, Nadia Y.	https://search.ebscohost.com/login.aspx?direct=true&db=cin20&AN=150299168&site=ehost-live	10.1177/0020872819842926
146	The everyday life situation of caregivers to family members who have had a stroke and received the rehabilitation intervention F@ce in Uganda	2021	EXCLUDE	Different outcomes	Eriksson, et al 2021	10.1186/s13690-021-00618-z
147	The experience of time in the transition from hospital to home following stroke	2004	EXCLUDE	Not in SSA	Rittman, M. and Faircloth, C. and Boylstein, C. and Gubrium, J. F. and Williams, C. and Van Puymbroeck, M. and Ellis, C.	https://search.ebscohost.com/login.aspx?direct=true&db=cin20&AN=106669993&site=ehost-live	10.1682/jrrd.2003.06.0099
148	The impact of gynecologic cancer on the family relationships: A case report	2011	EXCLUDE	Not in SSA	Guveli, H. and Hocaoglu, C.	http://ovidsp.ovid.com/ovidweb.cgi?T=JS&PAGE=reference&D=emed12&NEWS=N&AN=70553002	https://dx.doi.org/10.1002/pon.2078
149	The influence of caregivers' burden on the quality of life for caregivers of older adults with chronic illness in Nigeria	2017	EXCLUDE	Different outcomes	Faronbi, Joel Olayiwola and Olaogun, Adenike Ayobola	http://ovidsp.ovid.com/ovidweb.cgi?T=JS&PAGE=reference&D=med14&NEWS=N&AN=28287058	https://dx.doi.org/10.1017/S1041610216002295
150	The reality of cancer care for many	2023	EXCLUDE	Wrong study design	Richard Sullivan, Eduardo Cazap	https://pmc.ncbi.nlm.nih.gov/articles/PMC10393300/#:~:text=Of%20nearly%2010%2C000%20patients%20studied,alive%20with%20no%20financial%20catastrophe.	10.3332/ecancer.2023.127
151	The role of a multidisciplinary student team in the community management of chronic obstructive pulmonary disease	2016	EXCLUDE	Wrong population	Clarke, Herchel and Voss, Miranda	http://ovidsp.ovid.com/ovidweb.cgi?T=JS&PAGE=reference&D=med13&NEWS=N&AN=26960978	https://dx.doi.org/10.1017/S1463423616000013
152	The shared uncertainty experience of older adults with advanced cancer and their caregivers	2022	EXCLUDE	Different outcomes	Zhang, Y. Z., Mohile, S., Culakova, E., Norton, S., Loh, K. P., Kadambi, S., Kehoe, L., Grossman, V. A., Vogel, V. G., Burnette, B. L., Bradley, T. P., Flannery, M.	https://pubmed.ncbi.nlm.nih.gov/35112424/	10.1002/pon.5895
153	The use of diet modifications and third-party disability in adult dysphagia: The unforeseen burden of caregivers in an economically developing country	2020	EXCLUDE	Wrong Disease	Coutts, K. A. and Solomon, M.	10.4102/sajcd.v67i1.777
154	The well-being of family members as informal caregivers of persons with stroke in an African context: Understanding their lived experience Collaborative capacity development to complement stroke rehabilitation in Africa	2020	EXCLUDE	Different outcomes	Khuabi, Lee-Ann Jacobs-Nzuzi and Bester, Juanita and Kloppers, Maatje and Crous, Bianca and Crous, Kayla and Petersen, Ruth and Kumalo, Sibongile	http://ovidsp.ovid.com/ovidweb.cgi?T=JS&PAGE=reference&D=medp&NEWS=N&AN=34606194
155	Third party disability of family members of adults with dysphagia	2023	EXCLUDE	Wrong Disease	Kim Coutts, Bibi Sayed	https://pmc.ncbi.nlm.nih.gov/articles/PMC9900314/	10.4102/ajod.v12i0.1040
156	Towards person-centred quality care for children with life-limiting and life-threatening illness: Self-reported symptoms, concerns and priority outcomes from a multi-country qualitative study	2020	EXCLUDE	Wrong population	Namisango, Eve and Bristowe, Katherine and Murtagh, Fliss Em and Downing, Julia and Powell, Richard A. and Abas, Melanie and Lohfeld, Lynne and Ali, Zipporah and Atieno, Mackuline and Haufiku, Desiderius and Guma, Samuel and Luyirika, Emmanuel Bk and Mwangi-Powell, Faith N. and Higginson, Irene J. and Harding, Richard	http://ovidsp.ovid.com/ovidweb.cgi?T=JS&PAGE=reference&D=med17&NEWS=N&AN=32081084	https://dx.doi.org/10.1177/0269216319900137
157	Understanding of Health-related Decision-making Terminology Among Cancer Caregivers	2021	EXCLUDE	Not in SSA	Moss KO, Douglas SL, Lipson AR, Blackstone E, Williams D, Aaron S, Wills CE	10.1177/0193945920965238
158	Voices of home-based palliative care community health workers in rural Malawi: A mixed methods study on factors affecting role and sustainability	2023	EXCLUDE	Wrong population	Wang, G. C. H., Nesbit, C., Rankin, S.	https://www.tandfonline.com/doi/full/10.1080/09699260.2020.1760533	https://doi.org/10.1080/09699260.2020.1760533
159	Weighing up the burden of care on caregivers of orphan children: The Amajuba District Child Health and Wellbeing Project, South Africa	2012	EXCLUDE	Wrong population	Govender, K. and Penning, S. and George, G. and Quinlan, T.	http://ovidsp.ovid.com/ovidweb.cgi?T=JS&PAGE=reference&D=emed13&NEWS=N&AN=364889563	https://dx.doi.org/10.1080/09540121.2011.630455
160	Words not to say: care relationship and communication in pediatric oncology	2021	EXCLUDE	Different outcomes	Kane, H. and Guindo, A.	https://journals.openedition.org/anthropologiesante/9930
161	'You have a swelling': The language of cancer diagnosis and implications for cancer management in Kenya	2017	EXCLUDE	Wrong study design	Githaiga, Jennifer Nyawira and Swartz, Leslie	http://ovidsp.ovid.com/ovidweb.cgi?T=JS&PAGE=reference&D=med14&NEWS=N&AN=28089133	https://dx.doi.org/10.1016/j.pec.2017.01.003
